# Supplementary material for: Soil acidity and fertility status of surface soils under different land uses in Sayo district of Oromia, western Ethiopia
Source: PLoS One. 2024 Dec 26;19(12):e0316009. doi: 10.1371/journal.pone.0316009 (PMC11670963; doi:10.1371/journal.pone.0316009)
Supplement: S1 Table — (XLS) [file pone.0316009.s001.xls]

## Sheet: Sheet1
PARAMETER	YEAR	JAN	FEB	MAR	APR	MAY	JUN	JUL	AUG	SEP	OCT	NOV	DEC	ANN
Temp	2000	20.55	22.82	26.51	23.58	21.34	19.54	18.78	18.97	19.55	19.36	19.74	19.74	20.87
Temp	2001	20.84	24.07	25.53	26.16	23.74	20.02	19.85	19.55	19.98	20.12	21.23	23.51	22.04
Temp	2002	24.05	26.71	26.62	26.44	25.23	20.39	20.39	19.76	20.79	21.34	22.98	23.87	23.19
Temp	2003	25.08	27.58	28.14	28.43	26.89	20.27	19.62	19.12	19.83	21	22.38	22.62	23.39
Temp	2004	25.37	27.27	28.58	24.95	23.63	20.3	19.56	19.65	19.69	19.94	20.94	22.8	22.71
Temp	2005	23.29	28.05	27.22	27.77	23.13	20.16	19.1	19.82	19.93	20.26	19.81	20.96	22.42
Temp	2006	24.4	26.63	27.22	26.14	21.34	20.26	19.21	19.01	19.79	20.42	19.9	19.63	21.96
Temp	2007	20.39	22.13	24.71	24.66	21.84	20.06	19.11	19.05	19.56	19.12	19.24	18.67	20.7
Temp	2008	20.68	23.4	26.37	23.81	21.56	19.63	18.8	18.96	19.83	20.02	19.3	19.72	21
Temp	2009	20.71	22.87	25.06	23.73	23.03	20.72	19.37	19.72	20.3	20.05	19.59	20.45	21.29
Temp	2010	22.01	25.62	26.73	27.48	21.58	19.82	18.97	19.33	19.26	20.05	19.55	19.48	21.62
Temp	2011	20.22	22.75	25.03	25.34	22.48	19.95	19.39	19.09	19.85	20.22	19.89	19.97	21.17
Temp	2012	22.62	25.61	27.79	26.33	21.87	20	18.98	19.11	19.32	20.13	20.14	20	21.81
Temp	2013	21.08	23.74	26.06	25.83	20.57	19.6	18.55	18.74	19.62	19.73	19.82	19.1	21.01
Temp	2014	20.64	22.63	23.89	22.44	20.82	20.35	19.4	18.97	19.14	19.99	19.42	19.38	20.58
Temp	2015	20.17	22.94	25.51	25.42	21.21	19.88	19.76	19.73	20.18	20.73	20.11	20.02	21.29
Temp	2016	20.4	22.34	25.07	24.62	20.98	19.96	19.05	19.15	19.59	20.23	19.44	19.34	20.84
Temp	2017	20.17	23.15	25.69	24.62	21.58	20.17	19.3	19.48	19.7	20.29	19.56	18.9	21.03
Temp	2018	20.09	23.09	25.18	24.75	21.8	19.49	18.98	19.44	20.24	20.11	20.08	20.21	21.11
Temp	2019	20.35	23.66	26.4	24.93	22.98	19.79	19.34	19.41	19.97	20.4	20.15	20.12	21.44
Temp	2020	20.32	22.79	24.42	24.47	21.45	19.76	18.8	18.94	19.67	20.01	19.53	19.27	20.77
Temp	2021	20.11	21.23	24.51	24.71	21.23	20.19	18.9	19.3	19.45	19.83	19.86	19.76	20.75
Temp	2022	20.52	21.91	24.76	23.94	21.65	19.64	18.8	18.9	19.62	19.79	19.83	19.55	20.73
Prec	2000	0	0	0	5.27	5.27	5.27	5.27	5.27	5.27	5.27	0	0	5.27
Prec	2001	0	0	0	0	5.27	5.27	5.27	5.27	0	5.27	0	0	0
Prec	2002	0	0	0	5.27	0	5.27	5.27	5.27	5.27	0	0	0	0
Prec	2003	0	0	0	0	5.27	5.27	5.27	5.27	5.27	0	0	0	0
Prec	2004	0	0	0	5.27	0	5.27	5.27	5.27	5.27	5.27	0	0	5.27
Prec	2005	0	0	0	0	5.27	5.27	10.55	5.27	5.27	5.27	0	0	5.27
Prec	2006	0	0	0	0	10.55	5.27	10.55	10.55	10.55	5.27	0	0	5.27
Prec	2007	0	0	0	5.27	5.27	10.55	10.55	10.55	10.55	5.27	0	0	5.27
Prec	2008	0	0	0	5.27	10.55	5.27	10.55	10.55	5.27	5.27	0	0	5.27
Prec	2009	0	0	0	5.27	5.27	5.27	5.27	10.55	10.55	5.27	0	0	5.27
Prec	2010	0	0	0	0	10.55	10.55	10.55	10.55	10.55	5.27	0	0	5.27
Prec	2011	0	0	0	0	5.27	10.55	5.27	5.27	5.27	5.27	0	0	5.27
Prec	2012	0	0	0	0	10.55	5.27	10.55	10.55	10.55	5.27	0	0	5.27
Prec	2013	0	0	0	0	10.55	10.55	10.55	5.27	5.27	5.27	5.27	0	5.27
Prec	2014	0	0	0	5.27	10.55	10.55	10.55	10.55	10.55	10.55	0	0	5.27
Prec	2015	0	0	0	0	10.55	10.55	10.55	5.27	10.55	5.27	5.27	5.27	5.27
Prec	2016	0	0	0	0	15.82	10.55	10.55	15.82	10.55	5.27	0	0	5.27
Prec	2017	0	0	0	5.27	10.55	15.82	15.82	10.55	10.55	10.55	0	0	5.27
Prec	2018	0	0	0	0	10.55	10.55	5.27	5.27	5.27	5.27	0	0	5.27
Prec	2019	0	0	0	5.27	5.27	10.55	5.27	10.55	15.82	5.27	5.27	0	5.27
Prec	2020	0	0	0	5.27	10.55	15.82	10.55	10.55	10.55	10.55	5.27	0	5.27
Prec	2021	3.57	0.19	0.51	3.87	12.55	11.41	11.07	9.3	9.47	7.17	2.26	2.4	6.19
Prec	2022	2.04	0.52	1.05	5.89	12.57	13.59	9.56	8.01	10.42	6.3	0.57	1.81	6.06
Prec	2000	0	0	10.55	100.2	237.3	216.21	216.21	195.12	152.93	205.66	26.37	0	1360.55
Prec	2001	0	0	31.64	58.01	174.02	84.38	84.38	142.38	73.83	131.84	26.37	0	806.84
Prec	2002	0	10.55	47.46	84.38	79.1	226.76	89.65	121.29	116.02	73.83	21.09	0	870.12
Prec	2003	0	10.55	26.37	10.55	131.84	152.93	142.38	189.84	152.93	63.28	36.91	31.64	949.22
Prec	2004	0	0	0	116.02	79.1	131.84	184.57	200.39	137.11	105.47	36.91	10.55	1001.95
Prec	2005	0	0	26.37	42.19	184.57	179.3	268.95	205.66	179.3	94.92	15.82	0	1197.07
Prec	2006	0	5.27	26.37	47.46	274.22	189.84	332.23	279.49	242.58	200.39	73.83	36.91	1708.59
Prec	2007	15.82	26.37	58.01	94.92	210.94	237.3	353.32	305.86	242.58	105.47	79.1	0	1729.69
Prec	2008	42.19	0	10.55	116.02	284.77	232.03	253.12	247.85	195.12	189.84	63.28	0	1634.77
Prec	2009	15.82	31.64	42.19	168.75	84.38	189.84	179.3	247.85	263.67	226.76	10.55	0	1460.74
Prec	2010	10.55	0	15.82	42.19	311.13	342.77	268.95	258.4	279.49	174.02	58.01	0	1761.33
Prec	2011	15.82	0	15.82	79.1	200.39	253.12	152.93	168.75	152.93	142.38	68.55	0	1249.8
Prec	2012	0	0	10.55	47.46	290.04	142.38	263.67	321.68	332.23	126.56	42.19	21.09	1597.85
Prec	2013	5.27	0	15.82	47.46	406.05	258.4	311.13	232.03	210.94	195.12	100.2	0	1782.42
Prec	2014	0	10.55	47.46	174.02	279.49	258.4	258.4	263.67	316.41	295.31	58.01	15.82	1977.54
Prec	2015	5.27	0	42.19	26.37	332.23	348.05	326.95	184.57	247.85	242.58	105.47	126.56	1988.09
Prec	2016	0	0	52.73	73.83	564.26	379.69	311.13	427.15	321.68	168.75	5.27	0	2304.49
Prec	2017	0	52.73	31.64	152.93	295.31	411.33	432.42	358.59	369.14	279.49	68.55	5.27	2457.42
Prec	2018	0	21.09	21.09	58.01	300.59	300.59	152.93	221.48	189.84	205.66	73.83	15.82	1560.94
Prec	2019	0	5.27	21.09	137.11	142.38	337.5	237.3	268.95	432.42	216.21	137.11	21.09	1956.45
Prec	2020	5.27	10.55	42.19	116.02	390.23	427.15	369.14	305.86	342.77	332.23	94.92	26.37	2462.7
Prec	2021	110.74	5.27	15.82	116.17	389.16	342.19	343.06	288.16	284.25	222.4	67.87	74.29	2259.38
Prec	2022	63.32	14.64	32.53	176.7	389.76	407.65	296.28	248.29	312.73	195.25	17.04	56.2	2210.37
Temp= Tempreture in degree celsies
Prec = precipitation in mm
ANN = annual
