# Supplementary material for: Soil acidity and fertility status of surface soils under different land uses in Sayo district of Oromia, western Ethiopia
Source: PLoS One. 2024 Dec 26;19(12):e0316009. doi: 10.1371/journal.pone.0316009 (PMC11670963; doi:10.1371/journal.pone.0316009)
Supplement: S2 Table — (XLS) [file pone.0316009.s002.xls]

## Sheet: Sheet1
Village	Soil Paramaters	CoFL	CuL	EuPL	NFL	GzL	Mean	SE	DF	Mean Square	F value	P value	CV(%)
Aba Jarra	Sand	37.3333	53	48.6667	29.6667	48	43.3	2.47	4	274.833	14.78	0.0003	9.95255
Aba Jarra	Silt	16	16	22.6667	19	18.3333	18.4	0.83	4	22.5667	4.23	0.0293	12.5511
Aba Jarra	Clay	46.6667	31	28.6667	51.3333	33.6667	38.2667	2.48705	4	305.567	39.86	<.0001	7.23574
Aba Jarra	Si/C	0.34435	0.51335	0.80057	0.36985	0.54206	0.51404	0.045903	4	0.0993516	22.04	<.0001	13.0624
Aba Jarra	PD	2.3	2.48333	2.58	2.4	2.58	2.46867	0.029679	4	0.0436267	41.68	<.0001	1.31051
Aba Jarra	BD	0.95333	1.36333	1.41667	0.9	1.35333	1.19733	0.059733	4	0.185957	340.16	<.0001	1.95275
Aba Jarra	TP	58.5578	45.1014	45.0783	62.4972	47.5459	51.7561	1.96673	4	201.18	266.02	<.0001	1.68025
Aba Jarra	pH	5.33	4.99333	4.90667	5.48333	5.24	5.19067	0.059741	4	0.170323	24.97	<.0001	1.591
Aba Jarra	ExAl	0.79	1.9	1.75667	0.16	1.25667	1.17267	0.17167	4	1.53679	366.48	<.0001	5.52211
Aba Jarra	ExAc	1.30333	2.54	2.28667	0.61333	1.67	1.68267	0.18618	4	1.79052	152.78	<.0001	6.43377
Aba Jarra	AS	14.0341	33.0744	29.5991	5.8358	27.4706	22.0028	2.79371	4	401.29	118.57	<.0001	8.36124
Aba Jarra	OM	5.87309	5.26969	3.16641	6.38455	3.47673	4.8341	0.34661	4	6.22257	183.44	<.0001	3.81003
Aba Jarra	TN	0.40667	0.23333	0.18667	0.45667	0.18333	0.29333	0.031193	4	0.04995	110.18	<.0001	7.25851
Aba Jarra	C/N	8.3875	13.1399	9.864	8.1097	11.139	10.128	0.5186	4	12.9499	27.67	<.0001	6.75454
Aba Jarra	AvP	5.75333	3.87667	3.71333	7.06333	3.29333	4.74	0.50479	4	7.73772	3.43	0.0518	31.688
Aba Jarra	Ca	5.13667	3.41667	3.15667	6.30333	2.35333	4.07333	0.38532	4	7.7501	432.64	<.0001	3.28578
Aba Jarra	Mg	2.09	1.13667	1.67333	2.61	1.30333	1.76267	0.14423	4	1.07697	177.13	<.0001	4.42366
Aba Jarra	K	0.63667	0.48667	0.53667	0.82333	0.62	0.62067	0.035677	4	0.0497567	7.29	0.0051	13.3121
Aba Jarra	CEC	25.1533	17.0633	19.0333	34.3333	19.7	23.0567	1.69816	4	146.2	70.34	<.0001	6.25296
Aba Jarra	PBS	31.9272	30.1427	28.6434	28.8935	22.4111	28.4036	0.91815	4	38.7354	17.54	0.0002	5.23262
Aba Jarra	Fe	32.7833	45.2967	47.0033	25.3333	41.7633	38.436	2.27175	4	251.379	32.12	<.0001	7.27847
Aba Jarra	Mn	36.3567	39.6767	35.7733	30.3333	28.8733	34.2027	1.45965	4	60.3337	2.93	0.0767	13.2729
Aba Jarra	Zn	3.15	3.50333	2.73333	2.24667	3.09	2.94467	0.11752	4	0.680443	38.14	<.0001	4.53588
Aba Jarra	Cu	1.50333	2.51333	1.32667	1.28667	2.01333	1.72867	0.13015	4	0.82836	33.99	<.0001	9.03122
Alaku Dorgomme	Sand	31.3333	46	48.6667	24.3333	52.6667	40.6	2.98057	4	442.733	46.77	<.0001	7.57831
Alaku Dorgomme	Silt	23	24	23.6667	18.6667	18.6667	21.6	0.72243	4	21.9	9.95	0.0016	6.86685
Alaku Dorgomme	Clay	45.6667	30	27.6667	57	28.6667	37.8	3.15353	4	508.1	90.73	<.0001	6.2604
Alaku Dorgomme	Si/C	0.50355	0.80172	0.85645	0.32841	0.65126	0.62827	0.053058	4	0.141115	52.79	<.0001	8.22898
Alaku Dorgomme	PD	2.3	2.45667	2.52333	2.34667	2.54667	2.43467	0.026599	4	0.0350767	42.43	<.0001	1.18093
Alaku Dorgomme	BD	0.96667	1.27333	1.47333	0.90333	1.47333	1.218	0.065612	4	0.221727	129.41	<.0001	3.39839
Alaku Dorgomme	TP	57.9677	48.177	41.6122	61.5094	42.1544	50.2841	2.19574	4	248.083	123.19	<.0001	2.82215
Alaku Dorgomme	pH	5.54	4.99333	5.08667	5.51333	5.38667	5.304	0.061457	4	0.187573	43.76	<.0001	1.2344
Alaku Dorgomme	ExAl	0.3	1.73333	2.07	0.18667	1.01	1.06	0.20135	4	2.11222	326.3	<.0001	7.59029
Alaku Dorgomme	ExAc	0.70333	2.07667	2.5	0.45	1.76	1.498	0.21309	4	2.35298	190.17	<.0001	7.4256
Alaku Dorgomme	AS	5.2194	33.7802	39.4395	3.6973	26.8464	21.7966	3.96005	4	812.076	180.77	<.0001	9.72401
Alaku Dorgomme	OM	5.87884	3.91348	3.02849	7.09139	3.65488	4.71342	0.41013	4	8.70924	178.75	<.0001	4.68312
Alaku Dorgomme	TN	0.4	0.16	0.14667	0.41	0.16333	0.256	0.032933	4	0.0556567	108.42	<.0001	8.85034
Alaku Dorgomme	C/N	8.5457	14.2077	12.035	10.0507	13.0236	11.5725	0.55643	4	15.5556	55.64	<.0001	4.56889
Alaku Dorgomme	AvP	8.7433	3.3533	2.5433	12.8433	4.0667	6.31	1.04754	4	57.4258	776.51	<.0001	4.30973
Alaku Dorgomme	Ca	7.97667	2.27	2.35667	7.35667	2.90667	4.57333	0.6801	4	24.2448	1579.81	<.0001	2.70878
Alaku Dorgomme	Mg	3.54667	1.15667	1.13667	3.19333	1.35667	2.078	0.28684	4	4.24218	137.32	<.0001	8.45837
Alaku Dorgomme	K	1.08667	0.53667	0.27333	1.00333	0.40333	0.66067	0.088288	4	0.39789	87.77	<.0001	10.1912
Alaku Dorgomme	CEC	32.83	22.6233	19.51	32.6667	19.9833	25.5227	1.65286	4	134.757	38.86	<.0001	7.2965
Alaku Dorgomme	PBS	39.1358	18.0223	19.8359	35.9807	24.063	27.4075	2.30689	4	275.738	188.75	<.0001	4.40991
Alaku Dorgomme	Fe	25.4333	51.2767	46.2467	22.7833	45.86	38.32	3.23789	4	521.26	44.71	<.0001	8.91051
Alaku Dorgomme	Mn	28.7333	39.3633	47.84	25.81	40.6633	36.482	2.22861	4	246.542	43.38	<.0001	6.53484
Alaku Dorgomme	Zn	3.26	4.94667	4.75333	2.21667	3.51	3.73733	0.27142	4	3.81502	181.15	<.0001	3.883
Alaku Dorgomme	Cu	1.24	2.07333	2.37667	1.16333	2.13667	1.798	0.13582	4	0.929643	59.87	<.0001	6.93026
Abichu Shogo	Sand	36	51.3333	58.6667	24	56.3333	45.2667	3.58631	4	657.733	93.96	<.0001	5.84481
Abichu Shogo	Silt	16	13.6667	16.6667	16.3333	16.6667	15.8667	0.71625	4	4.76667	0.54	0.7118	18.767
Abichu Shogo	Clay	48	35	24.6667	59.6667	27	38.8667	3.57487	4	655.1	103.44	<.0001	6.47499
Abichu Shogo	Si/C	0.33407	0.39966	0.68602	0.27447	0.61848	0.46254	0.05195	4	0.0975673	5.53	0.013	28.7251
Abichu Shogo	PD	2.4	2.43667	2.52	2.33333	2.51667	2.44133	0.020374	4	0.0189433	16.62	0.0002	1.38301
Abichu Shogo	BD	1.04	1.25333	1.45	0.90333	1.27	1.18333	0.05216	4	0.13685	57.18	<.0001	4.13423
Abichu Shogo	TP	56.68	48.5875	42.4675	61.3009	49.5357	51.7143	1.78594	4	162.441	81.03	<.0001	2.73784
Abichu Shogo	pH	5.53	5.26333	5.24	5.59	5.03333	5.33133	0.057237	4	0.15611	24.57	<.0001	1.49508
Abichu Shogo	ExAl	0.36333	1.47667	1.59	0.10333	1.76667	1.06	0.18528	4	1.76583	120.89	<.0001	11.4017
Abichu Shogo	ExAc	0.8	1.96667	2.25667	0.35333	2.94333	1.664	0.2554	4	3.40792	514.27	<.0001	4.89209
Abichu Shogo	AS	8.7581	22.4957	29.5587	2.3306	42.8536	21.1993	3.89111	4	788.46	306.64	<.0001	7.56396
Abichu Shogo	OM	5.80988	3.95945	3.22388	7.68904	3.21813	4.78008	0.46636	4	11.2931	225.72	<.0001	4.67937
Abichu Shogo	TN	0.38333	0.20667	0.15667	0.55	0.14333	0.288	0.042294	4	0.0918933	113.92	<.0001	9.86176
Abichu Shogo	C/N	8.7946	11.119	11.9361	8.1432	13.1403	10.6266	0.52351	4	13.3494	32.12	<.0001	6.06707
Abichu Shogo	AvP	6.6867	4.33	3.4467	14.79	3.28	6.5067	1.15451	4	69.8692	1629.66	<.0001	3.18226
Abichu Shogo	Ca	5.20333	3.61667	3.15667	8.67333	2.22	4.574	0.60804	4	19.2504	301.98	<.0001	5.51992
Abichu Shogo	Mg	2.16	2.17667	1.57333	4.70667	1.21	2.36533	0.32914	4	5.64124	305.26	<.0001	5.74723
Abichu Shogo	K	0.81333	0.86	0.54333	1.25667	0.42	0.77867	0.08075	4	0.315243	29.14	<.0001	13.3586
Abichu Shogo	CEC	35.5	26.9067	21.3367	38.1033	20.3167	28.4327	1.97755	4	196.515	55.85	<.0001	6.59717
Abichu Shogo	PBS	23.6478	25.238	25.2862	39.1086	19.4751	26.5511	1.78405	4	164.636	167.1	<.0001	3.7384
Abichu Shogo	Fe	32.7833	41.9633	37.0033	22.4267	46.0433	36.044	2.27511	4	249.007	27.38	<.0001	8.36719
Abichu Shogo	Mn	27.6367	28.36	31.67	24.5367	41.7967	30.8	1.68738	4	132.655	19.71	<.0001	8.42283
Abichu Shogo	Zn	2.11667	4.17333	3.73667	1.54	3.65667	3.04467	0.27957	4	3.93938	60.08	<.0001	8.41011
Abichu Shogo	Cu	1.13	1.88667	1.32667	1.00667	2.31	1.532	0.13701	4	0.90811	29.35	<.0001	11.4816
Tabor	Sand	41.3333	49.3333	56.6667	31.6667	53.6667	46.5333	2.48972	4	307.1	41.88	<.0001	5.81951
Tabor	Silt	13.6667	13.3333	12	18.3333	9.6667	13.4	0.84965	4	30.2333	9.86	0.0017	13.0686
Tabor	Clay	45	37.3333	31.3333	50	36.6667	40.0667	1.85541	4	163.733	24.08	<.0001	6.50835
Tabor	Si/C	0.3048	0.35862	0.38374	0.36854	0.26543	0.33623	0.017102	4	0.00735195	2.3	0.1305	16.828
Tabor	PD	2.47	2.52	2.54667	2.45667	2.59667	2.518	0.016653	4	0.00981	5.16	0.0161	1.7311
Tabor	BD	0.97	1.21667	1.28	0.94667	1.15	1.11267	0.03643	4	0.06609	46.11	<.0001	3.40258
Tabor	TP	60.7392	51.726	49.7442	61.4634	55.7164	55.8778	1.2721	4	82.2877	77.04	<.0001	1.84951
Tabor	pH	5.38333	4.89667	5.12667	5.45	5.24333	5.22	0.053825	4	0.145033	51.31	<.0001	1.01851
Tabor	ExAl	0.39333	1.83667	1.70333	0.29	1.24	1.09267	0.17417	4	1.56112	123.7	<.0001	10.2812
Tabor	ExAc	0.57	2.17333	1.88333	0.56667	1.76	1.39067	0.18515	4	1.75812	105.53	<.0001	9.28142
Tabor	AS	6.3852	26.8615	25.1386	5.6193	20.1392	16.8288	2.47116	4	311.542	86.01	<.0001	11.3095
Tabor	OM	5.28119	4.36172	3.88475	5.74667	4.74675	4.80421	0.1818	4	1.62018	35.2	<.0001	4.46575
Tabor	TN	0.28	0.23667	0.18	0.41	0.28333	0.278	0.021629	4	0.0215767	18.08	0.0001	12.4261
Tabor	C/N	11.1448	10.7787	12.5949	8.1299	9.8306	10.4958	0.4709	4	8.21068	5.98	0.0101	11.1615
Tabor	AvP	5.65333	4.4	3.07333	9.69	4.27	5.41733	0.61778	4	19.6178	117.06	<.0001	7.55689
Tabor	Ca	5.28667	3.23667	3.49333	6.02667	3.97	4.40267	0.28983	4	4.34436	165.27	<.0001	3.68258
Tabor	Mg	2.24333	2.08667	1.43667	2.57667	2.23	2.11467	0.10923	4	0.527827	13.38	0.0005	9.39211
Tabor	K	0.70667	0.53667	0.56	0.82667	0.67	0.66	0.036814	4	0.04145	3.49	0.0496	16.5145
Tabor	CEC	27.6667	26.6667	22.3333	35.6667	26.3333	27.7333	1.24007	4	71.4	19.12	0.0001	6.96701
Tabor	PBS	30.4166	22.227	25.1258	26.8201	26.6801	26.2539	0.7563	4	26.4888	18.7	0.0001	4.53291
Tabor	Fe	28.7333	41.4933	39.5833	21.5167	37.5267	33.7707	2.90884	4	212.302	2.29	0.1315	28.5206
Tabor	Mn	32.7333	36.3567	34.9833	34.2267	43.5267	36.3653	1.622	4	53.22	1.57	0.2568	16.0251
Tabor	Zn	3.26	3.95	2.97333	2.33	3.37667	3.178	0.15165	4	1.05238	16.98	0.0002	7.83463
Tabor	Cu	1.24	2.06667	1.27667	1.31667	1.16	1.412	0.09227	4	0.41181	29.29	<.0001	8.39765
